# Supplementary material for: Macrophage Phenotypes and Gene Expression Patterns Are Unique in Naturally Occurring Metabolically Healthy Obesity
Source: Int J Mol Sci. 2022 Oct 21;23(20):12680. doi: 10.3390/ijms232012680 (PMC9604193; doi:10.3390/ijms232012680)
Supplement: Supplementary file 1 [file ijms-23-12680-s001.zip]

Archive with 1 entries (1 files):
- ijms-1910318-supplementary.pdf
